# Supplementary material for: Designing a Novel Monitoring Approach for the Effects of Space Travel on Astronauts’ Health
Source: Life (Basel). 2023 Feb 18;13(2):576. doi: 10.3390/life13020576 (PMC9964234; doi:10.3390/life13020576)
Supplement: Supplementary file 1 [file life-13-00576-s001.zip]

Archive with 5 entries (5 files):
- File S1 DEG_list.xls
- File S2 Disease_DEG.xls
- File S3 Drug_list.xls
- File S4 miRNA_list.xls
- Supplementary Figure S1.pdf
